# Supplementary material for: Molecular investigation on hazelnut-associated Fusarium isolates belonging to the Fusarium citricola species complex
Source: Front Microbiol. 2026 Jan 9;16:1741069. doi: 10.3389/fmicb.2025.1741069 (PMC12827717; doi:10.3389/fmicb.2025.1741069)
Supplement: Supplementary file 3 [file Table_1.xlsx]

## Sheet: Foglio1
Table S1: List of Fusarium isolates used for the phylogenetic and species delimitation analysis.
Fusarium species	Strain number	Origin	tef1	rpb2
F. aconidiale	UBOCC-A-109005	Triticum aestivum, France	MZ078246	MZ078218
F. acuminatum	NRRL 45994	cloaca, USA	GQ505432	GQ505496
F. acuminatum	NRRL 13403	crown vetch, USA	OL772747	OL773051
F. avenaceum	NRRL 39591	garden pea, New Zealand	OL772757	OL773061
F. avenaceum	NRRL 36374	carnation, Netherlands	OL772755	MG282395
F. celtidicola	MFLUCC 16-0526	Celtis australis, Italy	ON745620	ON759296
F. citricola	CPC 27067	Citrus limon, Italy	LT746194	LT746307
F. citricola	CPC 27069	Citrus sinensis, Italy	LT746195	LT746308
F. citricola	CPC 27709	C. sinensis, Italy	LT746196	LT746309
F. citricola	CPC 27805	Citrus reticulata, Italy	LT746197	LT746310
F. citricola	CPC 27813	C. reticulata, Italy	LT746198	LT746311
F. flocciferum	NRRL 45999	human scalp, USA	GQ505433	GQ505497
F. flocciferum	NRRL 25473	wheat, Germany	OL772878	JX171627
F. gamsii	NRRL 34036	human ethmoid sinus, USA	GQ505419	GQ505483
F. gamsii	FRC R-4944	pasture soil, USA	OL772873	OL773177
F. iranicum	FRC R-9551	wheat seed, Nepal	OL772865	OL773169
F. juglandicola	UBOCC-A-101147	Juglans regia, France	MZ078244	MZ078216
F. juglandicola	UBOCC-A-102014	J. regia, France	MZ078245	MZ078217
F. juglandicola	UBOCC-A-119001	J. regia, France	MZ078243	MZ078215
F. lateritium	NRRL 13622	Ulmus sp., USA	PQ000518	JX171571
F. negundinis	NRRL 28287	polypore, USA	OL772754	OL773058
F. negundinis	NRRL 20682	boxelder, Netherlands	OL772753	OL773057
F. paeoniae	NRRL 53679	Quercus robur leaf, Netherlands	OL772766	OL773070
F. paeoniae	NRRL 26893	apple, Finland	OL772765	OL773069
F. reticulatum	NRRL 25792	soil, Denmark	OL772846	OL773150
F. reticulatum	NRRL 36339	apple, England	OL772852	OL773156
F. salinense	CPC 26403	C. sinensis, Italy	LT746191	LT746304
F. salinense	CPC 26457	C. sinensis, Italy	LT746192	LT746305
F. salinense	CPC 26973	C. sinensis, Italy	LT746193	LT746306
F. sinensis	KOD 941	wheat seed, China	OL772795	OL773099
F. sinensis	KOD 942	wheat seed, China	OL772796	OL773100
F. torulosum	NRRL 52772	Galleria mellonella larva, Norway	OL772890	OL773194
F. torulosum	NRRL 36226	pine, Australia	MH582397	MH582377
F. tricinctum	F1544	Triticum durum, Italy	OL964791	OL658768
F. tricinctum	NRRL 25481	winter wheat, Germany	OL772833	MH582357
FCCSC	Hzn1	C. avellana endophyte, Poland	PP788632	PP738981
FCCSC	Hzn5	C. avellana endophyte, Poland	PP788631	PP738982
FCCSC	IHEM 28077	bat, Belgium	OU641411	OU641410
FCCSC	PT	C. avellana NGN, Italy	GCA_021020635.1 *
FCCSC	ZLVG.982	Pinus sylvestris, Slovenia	OR105858	OR098304
FTSC sp. 8	NRRL_52722	Eurygaster sp., Turkey	OL772750	OL773054
FTSC sp. 10	NRRL 36132	Peltigera rufescens, Netherlands	OL772789	OL773093
FTSC sp. 10	FRC R-7722	soil, USA	OL772790	OL773094
FTSC sp. 11	NRRL A-28042	spruce seedling, USA	OL772761	OL773065
FTSC sp. 11	FRC R-6763	corn chicken feed, USA	OL772762	OL773066
FTSC sp. 12	NRRL 40096	alfalfa, New Zealand	OL772839	OL773143
FTSC sp. 12	NRRL A-26563	wheat, USA	OL772843	OL773147
FTSC sp. 15	P78c	T. durum, Italy	OL964788	OL658810
FTSC sp. 17	NRRL 53952	unknown	OL772853	OL773157
FTSC sp. 17	FRC R-3569	soil, Australia	OL772854	OL773158
FTSC sp. 18	NRRL 36565	unknown	OL772876	OL773180
FTSC sp. 19	NRRL A-28022	soil, Australia	OL772778	OL773082
FTSC sp. 19	FRC R-3178	soil, Australia	OL772777	OL773081
FTSC sp. 20	FRC R-7848	apple, Australia	OL772774	OL773078
FTSC sp. 21	NRRL 39814	blackberry, New Zealand	OL772784	OL773088
FTSC sp. 21	NRRL 39824	New Zealand	OL772787	OL773091
FTSC sp. 22	FRC R-6739	codling moth, Germany	OL772764	OL773068
FTSC sp. 23	FRC R-7739	peat moss, USA	OL772835	OL773139
FTSC sp. 24	FRC R-7356	soil, China	OL772894	OL773198
FTSC sp. 25	FRC R-4587	soil, Australia	OL772866	OL773170
