# Supplementary material for: Molecular investigation on hazelnut-associated Fusarium isolates belonging to the Fusarium citricola species complex
Source: Front Microbiol. 2026 Jan 9;16:1741069. doi: 10.3389/fmicb.2025.1741069 (PMC12827717; doi:10.3389/fmicb.2025.1741069)
Supplement: Supplementary file 4 [file Table_2.xlsx]

## Sheet: Foglio1
Table S2: Intra- and Inter-complex distances based on the K2P distance
group	min	q1	median	mean	q3	max
Within FCCSC	0	0.0012	0.0036	0.0096	0.0217	0.0279
Within FTSC	0	0.0267	0.0342	0.033	0.0406	0.056
Between FCCSC–FTSC	0.0614	0.0724	0.0767	0.0774	0.0819	0.0955
Within FCCSC K2P distance
group	n_taxa	min	q1	median	mean	q3	max
F. citricola	5	0	0	0	0	0	0
F. salinense	3	0	0.0024	0.0048	0.0032	0.0048	0.0048
FCCSC ZLVG982	1	NA	NA	NA	NA	NA	NA
FCCSC isolates	30	0	0.0012	0.0024	0.002	0.0036	0.006
Pairwise K2P distance between FCCSC subgroups
group_A	group_B	min	q1	median	mean	q3	max
F. citricola	F. salinense	0.023	0.023	0.023	0.0246	0.0279	0.0279
F. citricola	FCCSC ZLVG982	0.0205	0.0205	0.0205	0.0205	0.0205	0.0205
F. salinense	FCCSC ZLVG982	0.0096	0.012	0.0144	0.0128	0.0144	0.0144
F. citricola	FCCSC-CT	0.0229	0.0229	0.0229	0.0235	0.0241	0.0254
F. salinense	FCCSC-CT	0.0169	0.0169	0.0181	0.019	0.0217	0.023
FCCSC isolates	FCCSC-CT	0.0168	0.0168	0.0168	0.0174	0.018	0.0192

## Sheet: Table_S2
	F_aconidiale_UBOCC_A_109005	F_acuminatum_NRRL_45994	F_acuminatum_NRRL_13403	F_avenaceum_NRRL_39591	F_avenaceum_NRRL_36374	F_celtidicola_MFLUCC_16_0526	F_citricola_CPC_27067	F_citricola_CPC_27069	F_citricola_CPC_27709	F_citricola_CPC_27805	F_citricola_CPC_27813	F_flocciferum_NRRL_45999	F_flocciferum_NRRL_25473	F_gamsii_NRRL_34036	F_gamsii_FRC_R4944	F_iranicum_FRC_R9551	F_juglandicola_UBOCC_A_101147	F_juglandicola_UBOCC_A_102014	F_juglandicola_UBOCC_A_119001	F_lateritium_NRRL_13622	F_negundinis_NRRL_28287	F_negundinis_NRRL_20682	FTSC_5_NRRL_53679	FTSC_5_NRRL_26893	F_reticulatum_NRRL_25792	F_reticulatum_NRRL_36339	F_salinense_CPC_26403	F_salinense_CPC_26457	F_salinense_CPC_26973	F_sinensis_KOD_941	F_sinensis_KOD_942	F_tricinctum_F1544	F_tricinctum_NRRL_25481	FCCSC_Hzn1	FCCSC_Hzn5	FCCSC_IHEM_28077	FCCSC_ZLVG982	FTSC_10_NRRL_36132	FTSC_10_FRC_R7722	FTSC_11_NRRL_A28042	FTSC_11_FRC_R6763	FTSC_12_NRRL_40096	FTSC_12_NRRL_A26563	FTSC_15_P78c	FTSC_17_NRRL_53952	FTSC_17_FRC_R3569	FTSC_18_NRRL_36565	FTSC_19_NRRL_A28022	FTSC_19_FRC_R3178
F_aconidiale_UBOCC_A_109005	0	0,071126	0,071126	0,077894	0,077894	0,002379	0,022912	0,022912	0,022912	0,022912	0,022912	0,075251	0,075251	0,072255	0,072255	0,072617	0,003571	0,003571	0,003571	0,226112	0,073564	0,073564	0,088673	0,088673	0,076284	0,081568	0,016855	0,016855	0,021741	0,065341	0,064029	0,080243	0,081568	0,002379	0,002379	0	0,016814	0,07902	0,081568	0,085772	0,085772	0,078921	0,078921	0,072345	0,071215	0,071215	0,082895	0,081877	0,085989
F_acuminatum_NRRL_45994	0,071126	0	0,004777	0,029201	0,029201	0,071126	0,067209	0,067209	0,067209	0,067209	0,067209	0,037983	0,037983	0,035344	0,035344	0,035473	0,072436	0,072436	0,072436	0,218364	0,015638	0,015638	0,040501	0,040501	0,020516	0,022967	0,071304	0,071304	0,076571	0,028236	0,026986	0,019294	0,020516	0,071126	0,071126	0,071126	0,073748	0,026659	0,027893	0,036682	0,036682	0,020516	0,020516	0,016855	0,021767	0,024225	0,025426	0,032932	0,035473
F_acuminatum_NRRL_13403	0,071126	0,004777	0	0,029201	0,029201	0,071126	0,067209	0,067209	0,067209	0,067209	0,067209	0,037983	0,037983	0,034097	0,034097	0,035473	0,072436	0,072436	0,072436	0,21997	0,015638	0,015638	0,040501	0,040501	0,020516	0,022967	0,071304	0,071304	0,076571	0,028236	0,026986	0,019294	0,020516	0,071126	0,071126	0,071126	0,073748	0,026659	0,027893	0,036682	0,036682	0,020516	0,020516	0,016855	0,020541	0,022995	0,024196	0,032932	0,035473
F_avenaceum_NRRL_39591	0,077894	0,029201	0,029201	0	0	0,077894	0,076571	0,076571	0,076571	0,076571	0,076571	0,044403	0,044403	0,041711	0,041711	0,041866	0,079219	0,079219	0,079219	0,218974	0,026723	0,026723	0,024284	0,024284	0,037936	0,039193	0,080648	0,080648	0,085989	0,038406	0,037136	0,03418	0,03543	0,077894	0,077894	0,077894	0,083209	0,030442	0,031686	0,018117	0,018117	0,036682	0,036682	0,032932	0,034222	0,035473	0,03543	0,021793	0,025519
F_avenaceum_NRRL_36374	0,077894	0,029201	0,029201	0	0	0,077894	0,076571	0,076571	0,076571	0,076571	0,076571	0,044403	0,044403	0,041711	0,041711	0,041866	0,079219	0,079219	0,079219	0,218974	0,026723	0,026723	0,024284	0,024284	0,037936	0,039193	0,080648	0,080648	0,085989	0,038406	0,037136	0,03418	0,03543	0,077894	0,077894	0,077894	0,083209	0,030442	0,031686	0,018117	0,018117	0,036682	0,036682	0,032932	0,034222	0,035473	0,03543	0,021793	0,025519
F_celtidicola_MFLUCC_16_0526	0,002379	0,071126	0,071126	0,077894	0,077894	0	0,022912	0,022912	0,022912	0,022912	0,022912	0,075251	0,075251	0,072255	0,072255	0,072617	0,001187	0,001187	0,001187	0,229357	0,073564	0,073564	0,088673	0,088673	0,076284	0,081568	0,016855	0,016855	0,021741	0,065341	0,064029	0,080243	0,081568	0	0	0,002379	0,016814	0,07902	0,081568	0,085772	0,085772	0,078921	0,078921	0,072345	0,071215	0,071215	0,082895	0,081877	0,085989
F_citricola_CPC_27067	0,022912	0,067209	0,067209	0,076571	0,076571	0,022912	0	0	0	0	0	0,076571	0,076571	0,070948	0,070948	0,073933	0,024137	0,024137	0,024137	0,229357	0,069644	0,069644	0,08733	0,08733	0,072345	0,076284	0,022967	0,022967	0,027893	0,062719	0,061412	0,076284	0,077601	0,022912	0,022912	0,022912	0,020467	0,075063	0,077601	0,084437	0,084437	0,072345	0,072345	0,068427	0,067293	0,067293	0,078921	0,080547	0,08465
F_citricola_CPC_27069	0,022912	0,067209	0,067209	0,076571	0,076571	0,022912	0	0	0	0	0	0,076571	0,076571	0,070948	0,070948	0,073933	0,024137	0,024137	0,024137	0,229357	0,069644	0,069644	0,08733	0,08733	0,072345	0,076284	0,022967	0,022967	0,027893	0,062719	0,061412	0,076284	0,077601	0,022912	0,022912	0,022912	0,020467	0,075063	0,077601	0,084437	0,084437	0,072345	0,072345	0,068427	0,067293	0,067293	0,078921	0,080547	0,08465
F_citricola_CPC_27709	0,022912	0,067209	0,067209	0,076571	0,076571	0,022912	0	0	0	0	0	0,076571	0,076571	0,070948	0,070948	0,073933	0,024137	0,024137	0,024137	0,229357	0,069644	0,069644	0,08733	0,08733	0,072345	0,076284	0,022967	0,022967	0,027893	0,062719	0,061412	0,076284	0,077601	0,022912	0,022912	0,022912	0,020467	0,075063	0,077601	0,084437	0,084437	0,072345	0,072345	0,068427	0,067293	0,067293	0,078921	0,080547	0,08465
F_citricola_CPC_27805	0,022912	0,067209	0,067209	0,076571	0,076571	0,022912	0	0	0	0	0	0,076571	0,076571	0,070948	0,070948	0,073933	0,024137	0,024137	0,024137	0,229357	0,069644	0,069644	0,08733	0,08733	0,072345	0,076284	0,022967	0,022967	0,027893	0,062719	0,061412	0,076284	0,077601	0,022912	0,022912	0,022912	0,020467	0,075063	0,077601	0,084437	0,084437	0,072345	0,072345	0,068427	0,067293	0,067293	0,078921	0,080547	0,08465
F_citricola_CPC_27813	0,022912	0,067209	0,067209	0,076571	0,076571	0,022912	0	0	0	0	0	0,076571	0,076571	0,070948	0,070948	0,073933	0,024137	0,024137	0,024137	0,229357	0,069644	0,069644	0,08733	0,08733	0,072345	0,076284	0,022967	0,022967	0,027893	0,062719	0,061412	0,076284	0,077601	0,022912	0,022912	0,022912	0,020467	0,075063	0,077601	0,084437	0,084437	0,072345	0,072345	0,068427	0,067293	0,067293	0,078921	0,080547	0,08465
F_flocciferum_NRRL_45999	0,075251	0,037983	0,037983	0,044403	0,044403	0,075251	0,076571	0,076571	0,076571	0,076571	0,076571	0	0	0,032852	0,032852	0,005976	0,076571	0,076571	0,076571	0,222881	0,035344	0,035344	0,045674	0,045674	0,039241	0,041763	0,073933	0,073933	0,076571	0,033257	0,031998	0,032972	0,034222	0,075251	0,075251	0,075251	0,075251	0,040501	0,041763	0,052066	0,052066	0,034222	0,034222	0,029236	0,035517	0,038029	0,045394	0,043133	0,044403
F_flocciferum_NRRL_25473	0,075251	0,037983	0,037983	0,044403	0,044403	0,075251	0,076571	0,076571	0,076571	0,076571	0,076571	0	0	0,032852	0,032852	0,005976	0,076571	0,076571	0,076571	0,222881	0,035344	0,035344	0,045674	0,045674	0,039241	0,041763	0,073933	0,073933	0,076571	0,033257	0,031998	0,032972	0,034222	0,075251	0,075251	0,075251	0,075251	0,040501	0,041763	0,052066	0,052066	0,034222	0,034222	0,029236	0,035517	0,038029	0,045394	0,043133	0,044403
F_gamsii_NRRL_34036	0,072255	0,035344	0,034097	0,041711	0,041711	0,072255	0,070948	0,070948	0,070948	0,070948	0,070948	0,032852	0,032852	0	0	0,02913	0,073564	0,073564	0,073564	0,219054	0,027759	0,027759	0,046832	0,046832	0,035301	0,035301	0,070948	0,070948	0,076189	0,025644	0,024402	0,034055	0,035301	0,072255	0,072255	0,072255	0,074875	0,036593	0,037798	0,049259	0,049259	0,031571	0,031571	0,027859	0,027927	0,027927	0,037706	0,040451	0,044293
F_gamsii_FRC_R4944	0,072255	0,035344	0,034097	0,041711	0,041711	0,072255	0,070948	0,070948	0,070948	0,070948	0,070948	0,032852	0,032852	0	0	0,02913	0,073564	0,073564	0,073564	0,219054	0,027759	0,027759	0,046832	0,046832	0,035301	0,035301	0,070948	0,070948	0,076189	0,025644	0,024402	0,034055	0,035301	0,072255	0,072255	0,072255	0,074875	0,036593	0,037798	0,049259	0,049259	0,031571	0,031571	0,027859	0,027927	0,027927	0,037706	0,040451	0,044293
F_iranicum_FRC_R9551	0,072617	0,035473	0,035473	0,041866	0,041866	0,072617	0,073933	0,073933	0,073933	0,073933	0,073933	0,005976	0,005976	0,02913	0,02913	0	0,073933	0,073933	0,073933	0,21646	0,031609	0,031609	0,043133	0,043133	0,036727	0,037983	0,071304	0,071304	0,073933	0,028236	0,026986	0,03048	0,031725	0,072617	0,072617	0,072617	0,072617	0,037983	0,039241	0,049502	0,049502	0,03048	0,03048	0,025519	0,033013	0,035517	0,041609	0,0406	0,044403
F_juglandicola_UBOCC_A_101147	0,003571	0,072436	0,072436	0,079219	0,079219	0,001187	0,024137	0,024137	0,024137	0,024137	0,024137	0,076571	0,076571	0,073564	0,073564	0,073933	0	0	0	0,227733	0,074875	0,074875	0,090019	0,090019	0,077601	0,082895	0,018073	0,018073	0,022967	0,066655	0,065341	0,081568	0,082895	0,001187	0,001187	0,003571	0,01803	0,077699	0,080243	0,087109	0,087109	0,080243	0,080243	0,073656	0,072526	0,072526	0,084224	0,083209	0,08733
F_juglandicola_UBOCC_A_102014	0,003571	0,072436	0,072436	0,079219	0,079219	0,001187	0,024137	0,024137	0,024137	0,024137	0,024137	0,076571	0,076571	0,073564	0,073564	0,073933	0	0	0	0,227733	0,074875	0,074875	0,090019	0,090019	0,077601	0,082895	0,018073	0,018073	0,022967	0,066655	0,065341	0,081568	0,082895	0,001187	0,001187	0,003571	0,01803	0,077699	0,080243	0,087109	0,087109	0,080243	0,080243	0,073656	0,072526	0,072526	0,084224	0,083209	0,08733
F_juglandicola_UBOCC_A_119001	0,003571	0,072436	0,072436	0,079219	0,079219	0,001187	0,024137	0,024137	0,024137	0,024137	0,024137	0,076571	0,076571	0,073564	0,073564	0,073933	0	0	0	0,227733	0,074875	0,074875	0,090019	0,090019	0,077601	0,082895	0,018073	0,018073	0,022967	0,066655	0,065341	0,081568	0,082895	0,001187	0,001187	0,003571	0,01803	0,077699	0,080243	0,087109	0,087109	0,080243	0,080243	0,073656	0,072526	0,072526	0,084224	0,083209	0,08733
F_lateritium_NRRL_13622	0,226112	0,218364	0,21997	0,218974	0,218974	0,229357	0,229357	0,229357	0,229357	0,229357	0,229357	0,222881	0,222881	0,219054	0,219054	0,21646	0,227733	0,227733	0,227733	0	0,220656	0,220656	0,214161	0,214161	0,221579	0,221579	0,23589	0,23589	0,23589	0,20924	0,207644	0,218364	0,21997	0,229357	0,229357	0,226112	0,232616	0,221579	0,223192	0,217366	0,217366	0,21997	0,21997	0,216761	0,218668	0,215461	0,222261	0,217366	0,220585
F_negundinis_NRRL_28287	0,073564	0,015638	0,015638	0,026723	0,026723	0,073564	0,069644	0,069644	0,069644	0,069644	0,069644	0,035344	0,035344	0,027759	0,027759	0,031609	0,074875	0,074875	0,074875	0,220656	0	0	0,035473	0,035473	0,01927	0,01927	0,072255	0,072255	0,077504	0,023163	0,021926	0,020491	0,021714	0,073564	0,073564	0,073564	0,076189	0,024196	0,025395	0,031648	0,031648	0,01927	0,01927	0,015619	0,020541	0,022995	0,022884	0,027961	0,031725
F_negundinis_NRRL_20682	0,073564	0,015638	0,015638	0,026723	0,026723	0,073564	0,069644	0,069644	0,069644	0,069644	0,069644	0,035344	0,035344	0,027759	0,027759	0,031609	0,074875	0,074875	0,074875	0,220656	0	0	0,035473	0,035473	0,01927	0,01927	0,072255	0,072255	0,077504	0,023163	0,021926	0,020491	0,021714	0,073564	0,073564	0,073564	0,076189	0,024196	0,025395	0,031648	0,031648	0,01927	0,01927	0,015619	0,020541	0,022995	0,022884	0,027961	0,031725
FTSC_5_NRRL_53679	0,088673	0,040501	0,040501	0,024284	0,024284	0,088673	0,08733	0,08733	0,08733	0,08733	0,08733	0,045674	0,045674	0,046832	0,046832	0,043133	0,090019	0,090019	0,090019	0,214161	0,035473	0,035473	0	0	0,044293	0,045562	0,091484	0,091484	0,094191	0,043563	0,042282	0,037983	0,039241	0,088673	0,088673	0,088673	0,091368	0,037983	0,039241	0,019364	0,019364	0,041763	0,041763	0,039241	0,04055	0,041814	0,043027	0,016916	0,020591
FTSC_5_NRRL_26893	0,088673	0,040501	0,040501	0,024284	0,024284	0,088673	0,08733	0,08733	0,08733	0,08733	0,08733	0,045674	0,045674	0,046832	0,046832	0,043133	0,090019	0,090019	0,090019	0,214161	0,035473	0,035473	0	0	0,044293	0,045562	0,091484	0,091484	0,094191	0,043563	0,042282	0,037983	0,039241	0,088673	0,088673	0,088673	0,091368	0,037983	0,039241	0,019364	0,019364	0,041763	0,041763	0,039241	0,04055	0,041814	0,043027	0,016916	0,020591
F_reticulatum_NRRL_25792	0,076284	0,020516	0,020516	0,037936	0,037936	0,076284	0,072345	0,072345	0,072345	0,072345	0,072345	0,039241	0,039241	0,035301	0,035301	0,036727	0,077601	0,077601	0,077601	0,221579	0,01927	0,01927	0,044293	0,044293	0	0,007151	0,076475	0,076475	0,080445	0,030742	0,029488	0,020491	0,021714	0,076284	0,076284	0,076284	0,077601	0,030369	0,031571	0,04545	0,04545	0,022939	0,022939	0,020491	0,022995	0,025457	0,031609	0,03418	0,037983
F_reticulatum_NRRL_36339	0,081568	0,022967	0,022967	0,039193	0,039193	0,081568	0,076284	0,076284	0,076284	0,076284	0,076284	0,041763	0,041763	0,035301	0,035301	0,037983	0,082895	0,082895	0,082895	0,221579	0,01927	0,01927	0,045562	0,045562	0,007151	0	0,07912	0,07912	0,083104	0,030742	0,029488	0,022939	0,024166	0,081568	0,081568	0,081568	0,082895	0,032852	0,034055	0,046717	0,046717	0,022939	0,022939	0,020491	0,025457	0,027927	0,031609	0,03543	0,039241
F_salinense_CPC_26403	0,016855	0,071304	0,071304	0,080648	0,080648	0,016855	0,022967	0,022967	0,022967	0,022967	0,022967	0,073933	0,073933	0,070948	0,070948	0,071304	0,018073	0,018073	0,018073	0,23589	0,072255	0,072255	0,091484	0,091484	0,076475	0,07912	0	0	0,004766	0,065341	0,064029	0,080445	0,081773	0,016855	0,016855	0,016855	0,014424	0,079219	0,081773	0,088561	0,088561	0,077796	0,077796	0,071215	0,071393	0,071393	0,080243	0,08465	0,088786
F_salinense_CPC_26457	0,016855	0,071304	0,071304	0,080648	0,080648	0,016855	0,022967	0,022967	0,022967	0,022967	0,022967	0,073933	0,073933	0,070948	0,070948	0,071304	0,018073	0,018073	0,018073	0,23589	0,072255	0,072255	0,091484	0,091484	0,076475	0,07912	0	0	0,004766	0,065341	0,064029	0,080445	0,081773	0,016855	0,016855	0,016855	0,014424	0,079219	0,081773	0,088561	0,088561	0,077796	0,077796	0,071215	0,071393	0,071393	0,080243	0,08465	0,088786
F_salinense_CPC_26973	0,021741	0,076571	0,076571	0,085989	0,085989	0,021741	0,027893	0,027893	0,027893	0,027893	0,027893	0,076571	0,076571	0,076189	0,076189	0,073933	0,022967	0,022967	0,022967	0,23589	0,077504	0,077504	0,094191	0,094191	0,080445	0,083104	0,004766	0,004766	0	0,070611	0,06929	0,085772	0,087109	0,021741	0,021741	0,021741	0,009585	0,083209	0,085772	0,093952	0,093952	0,080445	0,080445	0,076475	0,076668	0,076668	0,085556	0,090019	0,094191
F_sinensis_KOD_941	0,065341	0,028236	0,028236	0,038406	0,038406	0,065341	0,062719	0,062719	0,062719	0,062719	0,062719	0,033257	0,033257	0,025644	0,025644	0,028236	0,066655	0,066655	0,066655	0,20924	0,023163	0,023163	0,043563	0,043563	0,030742	0,030742	0,065341	0,065341	0,070611	0	0,001201	0,028236	0,029488	0,065341	0,065341	0,065341	0,06929	0,029488	0,030742	0,046073	0,046073	0,022006	0,022006	0,019529	0,022033	0,024522	0,035648	0,035868	0,038454
F_sinensis_KOD_942	0,064029	0,026986	0,026986	0,037136	0,037136	0,064029	0,061412	0,061412	0,061412	0,061412	0,061412	0,031998	0,031998	0,024402	0,024402	0,026986	0,065341	0,065341	0,065341	0,207644	0,021926	0,021926	0,042282	0,042282	0,029488	0,029488	0,064029	0,064029	0,06929	0,001201	0	0,026986	0,028236	0,064029	0,064029	0,064029	0,067971	0,028236	0,029488	0,044789	0,044789	0,020767	0,020767	0,018294	0,023277	0,025769	0,03439	0,034603	0,037182
F_tricinctum_F1544	0,080243	0,019294	0,019294	0,03418	0,03418	0,080243	0,076284	0,076284	0,076284	0,076284	0,076284	0,032972	0,032972	0,034055	0,034055	0,03048	0,081568	0,081568	0,081568	0,218364	0,020491	0,020491	0,037983	0,037983	0,020491	0,022939	0,080445	0,080445	0,085772	0,028236	0,026986	0	0,00119	0,080243	0,080243	0,080243	0,082895	0,026659	0,027859	0,04166	0,04166	0,01927	0,01927	0,016834	0,024225	0,026691	0,02913	0,027961	0,029236
F_tricinctum_NRRL_25481	0,081568	0,020516	0,020516	0,03543	0,03543	0,081568	0,077601	0,077601	0,077601	0,077601	0,077601	0,034222	0,034222	0,035301	0,035301	0,031725	0,082895	0,082895	0,082895	0,21997	0,021714	0,021714	0,039241	0,039241	0,021714	0,024166	0,081773	0,081773	0,087109	0,029488	0,028236	0,00119	0	0,081568	0,081568	0,081568	0,084224	0,027893	0,029095	0,042921	0,042921	0,020491	0,020491	0,018051	0,025457	0,027927	0,030369	0,029201	0,03048
FCCSC_Hzn1	0,002379	0,071126	0,071126	0,077894	0,077894	0	0,022912	0,022912	0,022912	0,022912	0,022912	0,075251	0,075251	0,072255	0,072255	0,072617	0,001187	0,001187	0,001187	0,229357	0,073564	0,073564	0,088673	0,088673	0,076284	0,081568	0,016855	0,016855	0,021741	0,065341	0,064029	0,080243	0,081568	0	0	0,002379	0,016814	0,07902	0,081568	0,085772	0,085772	0,078921	0,078921	0,072345	0,071215	0,071215	0,082895	0,081877	0,085989
FCCSC_Hzn5	0,002379	0,071126	0,071126	0,077894	0,077894	0	0,022912	0,022912	0,022912	0,022912	0,022912	0,075251	0,075251	0,072255	0,072255	0,072617	0,001187	0,001187	0,001187	0,229357	0,073564	0,073564	0,088673	0,088673	0,076284	0,081568	0,016855	0,016855	0,021741	0,065341	0,064029	0,080243	0,081568	0	0	0,002379	0,016814	0,07902	0,081568	0,085772	0,085772	0,078921	0,078921	0,072345	0,071215	0,071215	0,082895	0,081877	0,085989
FCCSC_IHEM_28077	0	0,071126	0,071126	0,077894	0,077894	0,002379	0,022912	0,022912	0,022912	0,022912	0,022912	0,075251	0,075251	0,072255	0,072255	0,072617	0,003571	0,003571	0,003571	0,226112	0,073564	0,073564	0,088673	0,088673	0,076284	0,081568	0,016855	0,016855	0,021741	0,065341	0,064029	0,080243	0,081568	0,002379	0,002379	0	0,016814	0,07902	0,081568	0,085772	0,085772	0,078921	0,078921	0,072345	0,071215	0,071215	0,082895	0,081877	0,085989
FCCSC_ZLVG982	0,016814	0,073748	0,073748	0,083209	0,083209	0,016814	0,020467	0,020467	0,020467	0,020467	0,020467	0,075251	0,075251	0,074875	0,074875	0,072617	0,01803	0,01803	0,01803	0,232616	0,076189	0,076189	0,091368	0,091368	0,077601	0,082895	0,014424	0,014424	0,009585	0,06929	0,067971	0,082895	0,084224	0,016814	0,016814	0,016814	0	0,080344	0,082895	0,091136	0,091136	0,078921	0,078921	0,074969	0,07384	0,07384	0,085556	0,087219	0,091368
FTSC_10_NRRL_36132	0,07902	0,026659	0,026659	0,030442	0,030442	0,07902	0,075063	0,075063	0,075063	0,075063	0,075063	0,040501	0,040501	0,036593	0,036593	0,037983	0,077699	0,077699	0,077699	0,221579	0,024196	0,024196	0,037983	0,037983	0,030369	0,032852	0,079219	0,079219	0,083209	0,029488	0,028236	0,026659	0,027893	0,07902	0,07902	0,07902	0,080344	0	0,001191	0,040451	0,040451	0,030369	0,030369	0,024196	0,024225	0,026691	0,032852	0,031686	0,035473
FTSC_10_FRC_R7722	0,081568	0,027893	0,027893	0,031686	0,031686	0,081568	0,077601	0,077601	0,077601	0,077601	0,077601	0,041763	0,041763	0,037798	0,037798	0,039241	0,080243	0,080243	0,080243	0,223192	0,025395	0,025395	0,039241	0,039241	0,031571	0,034055	0,081773	0,081773	0,085772	0,030742	0,029488	0,027859	0,029095	0,081568	0,081568	0,081568	0,082895	0,001191	0	0,04166	0,04166	0,031571	0,031571	0,025395	0,025457	0,027927	0,034097	0,032932	0,036727
FTSC_11_NRRL_A28042	0,085772	0,036682	0,036682	0,018117	0,018117	0,085772	0,084437	0,084437	0,084437	0,084437	0,084437	0,052066	0,052066	0,049259	0,049259	0,049502	0,087109	0,087109	0,087109	0,217366	0,031648	0,031648	0,019364	0,019364	0,04545	0,046717	0,088561	0,088561	0,093952	0,046073	0,044789	0,04166	0,042921	0,085772	0,085772	0,085772	0,091136	0,040451	0,04166	0	0	0,044185	0,044185	0,040401	0,041763	0,043027	0,042974	0,018117	0,02182
FTSC_11_FRC_R6763	0,085772	0,036682	0,036682	0,018117	0,018117	0,085772	0,084437	0,084437	0,084437	0,084437	0,084437	0,052066	0,052066	0,049259	0,049259	0,049502	0,087109	0,087109	0,087109	0,217366	0,031648	0,031648	0,019364	0,019364	0,04545	0,046717	0,088561	0,088561	0,093952	0,046073	0,044789	0,04166	0,042921	0,085772	0,085772	0,085772	0,091136	0,040451	0,04166	0	0	0,044185	0,044185	0,040401	0,041763	0,043027	0,042974	0,018117	0,02182
FTSC_12_NRRL_40096	0,078921	0,020516	0,020516	0,036682	0,036682	0,078921	0,072345	0,072345	0,072345	0,072345	0,072345	0,034222	0,034222	0,031571	0,031571	0,03048	0,080243	0,080243	0,080243	0,21997	0,01927	0,01927	0,041763	0,041763	0,022939	0,022939	0,077796	0,077796	0,080445	0,022006	0,020767	0,01927	0,020491	0,078921	0,078921	0,078921	0,078921	0,030369	0,031571	0,044185	0,044185	0	0	0,013195	0,025457	0,027927	0,026659	0,03543	0,039241
FTSC_12_NRRL_A26563	0,078921	0,020516	0,020516	0,036682	0,036682	0,078921	0,072345	0,072345	0,072345	0,072345	0,072345	0,034222	0,034222	0,031571	0,031571	0,03048	0,080243	0,080243	0,080243	0,21997	0,01927	0,01927	0,041763	0,041763	0,022939	0,022939	0,077796	0,077796	0,080445	0,022006	0,020767	0,01927	0,020491	0,078921	0,078921	0,078921	0,078921	0,030369	0,031571	0,044185	0,044185	0	0	0,013195	0,025457	0,027927	0,026659	0,03543	0,039241
FTSC_15_P78c	0,072345	0,016855	0,016855	0,032932	0,032932	0,072345	0,068427	0,068427	0,068427	0,068427	0,068427	0,029236	0,029236	0,027859	0,027859	0,025519	0,073656	0,073656	0,073656	0,216761	0,015619	0,015619	0,039241	0,039241	0,020491	0,020491	0,071215	0,071215	0,076475	0,019529	0,018294	0,016834	0,018051	0,072345	0,072345	0,072345	0,074969	0,024196	0,025395	0,040401	0,040401	0,013195	0,013195	0	0,019317	0,021767	0,025426	0,031686	0,035473
FTSC_17_NRRL_53952	0,071215	0,021767	0,020541	0,034222	0,034222	0,071215	0,067293	0,067293	0,067293	0,067293	0,067293	0,035517	0,035517	0,027927	0,027927	0,033013	0,072526	0,072526	0,072526	0,218668	0,020541	0,020541	0,04055	0,04055	0,022995	0,025457	0,071393	0,071393	0,076668	0,022033	0,023277	0,024225	0,025457	0,071215	0,071215	0,071215	0,07384	0,024225	0,025457	0,041763	0,041763	0,025457	0,025457	0,019317	0	0,004783	0,027927	0,032972	0,036772
FTSC_17_FRC_R3569	0,071215	0,024225	0,022995	0,035473	0,035473	0,071215	0,067293	0,067293	0,067293	0,067293	0,067293	0,038029	0,038029	0,027927	0,027927	0,035517	0,072526	0,072526	0,072526	0,215461	0,022995	0,022995	0,041814	0,041814	0,025457	0,027927	0,071393	0,071393	0,076668	0,024522	0,025769	0,026691	0,027927	0,071215	0,071215	0,071215	0,07384	0,026691	0,027927	0,043027	0,043027	0,027927	0,027927	0,021767	0,004783	0	0,030405	0,035473	0,039289
FTSC_18_NRRL_36565	0,082895	0,025426	0,024196	0,03543	0,03543	0,082895	0,078921	0,078921	0,078921	0,078921	0,078921	0,045394	0,045394	0,037706	0,037706	0,041609	0,084224	0,084224	0,084224	0,222261	0,022884	0,022884	0,043027	0,043027	0,031609	0,031609	0,080243	0,080243	0,085556	0,035648	0,03439	0,02913	0,030369	0,082895	0,082895	0,082895	0,085556	0,032852	0,034097	0,042974	0,042974	0,026659	0,026659	0,025426	0,027927	0,030405	0	0,036682	0,040501
FTSC_19_NRRL_A28022	0,081877	0,032932	0,032932	0,021793	0,021793	0,081877	0,080547	0,080547	0,080547	0,080547	0,080547	0,043133	0,043133	0,040451	0,040451	0,0406	0,083209	0,083209	0,083209	0,217366	0,027961	0,027961	0,016916	0,016916	0,03418	0,03543	0,08465	0,08465	0,090019	0,035868	0,034603	0,027961	0,029201	0,081877	0,081877	0,081877	0,087219	0,031686	0,032932	0,018117	0,018117	0,03543	0,03543	0,031686	0,032972	0,035473	0,036682	0	0,003593
FTSC_19_FRC_R3178	0,085989	0,035473	0,035473	0,025519	0,025519	0,085989	0,08465	0,08465	0,08465	0,08465	0,08465	0,044403	0,044403	0,044293	0,044293	0,044403	0,08733	0,08733	0,08733	0,220585	0,031725	0,031725	0,020591	0,020591	0,037983	0,039241	0,088786	0,088786	0,094191	0,038454	0,037182	0,029236	0,03048	0,085989	0,085989	0,085989	0,091368	0,035473	0,036727	0,02182	0,02182	0,039241	0,039241	0,035473	0,036772	0,039289	0,040501	0,003593	0
FTSC_20_FRC_R7848	0,085989	0,036727	0,036727	0,023051	0,023051	0,088673	0,08733	0,08733	0,08733	0,08733	0,08733	0,046948	0,046948	0,044293	0,044293	0,044403	0,090019	0,090019	0,090019	0,230325	0,031725	0,031725	0,032972	0,032972	0,040501	0,041763	0,091484	0,091484	0,095549	0,039728	0,038454	0,036727	0,037983	0,088673	0,088673	0,085989	0,092718	0,037983	0,039241	0,031725	0,031725	0,040501	0,040501	0,037983	0,036772	0,038029	0,040501	0,023051	0,026756
FTSC_21_NRRL_39814	0,08198	0,035473	0,035473	0,013259	0,013259	0,08198	0,080648	0,080648	0,080648	0,080648	0,080648	0,048224	0,048224	0,048105	0,048105	0,045674	0,083314	0,083314	0,083314	0,225439	0,032972	0,032972	0,029236	0,029236	0,041763	0,043027	0,084757	0,084757	0,090134	0,042282	0,041004	0,040501	0,041763	0,08198	0,08198	0,08198	0,08733	0,036727	0,037983	0,02182	0,02182	0,043027	0,043027	0,039241	0,04055	0,041814	0,041763	0,025519	0,029236
FTSC_22_FRC_R6739	0,080445	0,030442	0,030442	0,012029	0,012029	0,080445	0,07912	0,07912	0,07912	0,07912	0,07912	0,043133	0,043133	0,040401	0,040401	0,0406	0,081773	0,081773	0,081773	0,220585	0,027927	0,027927	0,019364	0,019364	0,036637	0,03789	0,083209	0,083209	0,088561	0,037136	0,035868	0,032892	0,034138	0,080445	0,080445	0,080445	0,085772	0,030442	0,031648	0,018095	0,018095	0,035387	0,035387	0,031648	0,032972	0,034222	0,03418	0,01934	0,023051
FTSC_23_FRC_R7739	0,078921	0,019294	0,019294	0,036682	0,036682	0,078921	0,074969	0,074969	0,074969	0,074969	0,074969	0,037983	0,037983	0,029095	0,029095	0,034222	0,080243	0,080243	0,080243	0,218364	0,01927	0,01927	0,043027	0,043027	0,01927	0,016834	0,076475	0,076475	0,081773	0,025738	0,024492	0,022939	0,024166	0,078921	0,078921	0,078921	0,081568	0,027893	0,029095	0,044185	0,044185	0,01927	0,01927	0,015619	0,018095	0,020541	0,02913	0,03543	0,039241
FTSC_24_FRC_R7356	0,073748	0,03543	0,03543	0,041814	0,041814	0,073748	0,075063	0,075063	0,075063	0,075063	0,075063	0,00838	0,00838	0,029059	0,029059	0,002385	0,075063	0,075063	0,075063	0,21646	0,031533	0,031533	0,043133	0,043133	0,036637	0,03789	0,072436	0,072436	0,075063	0,029452	0,028201	0,030405	0,031648	0,073748	0,073748	0,073748	0,073748	0,037936	0,039145	0,04938	0,04938	0,030405	0,030405	0,025457	0,032972	0,035473	0,041558	0,04055	0,044403
FTSC_25_FRC_R4587	0,069992	0,040501	0,041763	0,046948	0,046948	0,069992	0,067377	0,067377	0,067377	0,067377	0,067377	0,049259	0,049259	0,041609	0,041609	0,04545	0,071304	0,071304	0,071304	0,216761	0,037844	0,037844	0,053417	0,053417	0,040501	0,043027	0,068684	0,068684	0,073933	0,034517	0,033257	0,044293	0,045562	0,069992	0,069992	0,069992	0,071304	0,041763	0,043027	0,054637	0,054637	0,041763	0,041763	0,034222	0,036772	0,039289	0,045394	0,045674	0,049564
FUS_3	0,002379	0,071126	0,071126	0,077894	0,077894	0	0,022912	0,022912	0,022912	0,022912	0,022912	0,075251	0,075251	0,072255	0,072255	0,072617	0,001187	0,001187	0,001187	0,229357	0,073564	0,073564	0,088673	0,088673	0,076284	0,081568	0,016855	0,016855	0,021741	0,065341	0,064029	0,080243	0,081568	0	0	0,002379	0,016814	0,07902	0,081568	0,085772	0,085772	0,078921	0,078921	0,072345	0,071215	0,071215	0,082895	0,081877	0,085989
FUS_4	0	0,071126	0,071126	0,077894	0,077894	0,002379	0,022912	0,022912	0,022912	0,022912	0,022912	0,075251	0,075251	0,072255	0,072255	0,072617	0,003571	0,003571	0,003571	0,226112	0,073564	0,073564	0,088673	0,088673	0,076284	0,081568	0,016855	0,016855	0,021741	0,065341	0,064029	0,080243	0,081568	0,002379	0,002379	0	0,016814	0,07902	0,081568	0,085772	0,085772	0,078921	0,078921	0,072345	0,071215	0,071215	0,082895	0,081877	0,085989
FUS_7	0	0,071126	0,071126	0,077894	0,077894	0,002379	0,022912	0,022912	0,022912	0,022912	0,022912	0,075251	0,075251	0,072255	0,072255	0,072617	0,003571	0,003571	0,003571	0,226112	0,073564	0,073564	0,088673	0,088673	0,076284	0,081568	0,016855	0,016855	0,021741	0,065341	0,064029	0,080243	0,081568	0,002379	0,002379	0	0,016814	0,07902	0,081568	0,085772	0,085772	0,078921	0,078921	0,072345	0,071215	0,071215	0,082895	0,081877	0,085989
FUS_8	0	0,071126	0,071126	0,077894	0,077894	0,002379	0,022912	0,022912	0,022912	0,022912	0,022912	0,075251	0,075251	0,072255	0,072255	0,072617	0,003571	0,003571	0,003571	0,226112	0,073564	0,073564	0,088673	0,088673	0,076284	0,081568	0,016855	0,016855	0,021741	0,065341	0,064029	0,080243	0,081568	0,002379	0,002379	0	0,016814	0,07902	0,081568	0,085772	0,085772	0,078921	0,078921	0,072345	0,071215	0,071215	0,082895	0,081877	0,085989
FUS_11	0,002379	0,071126	0,071126	0,077894	0,077894	0	0,022912	0,022912	0,022912	0,022912	0,022912	0,075251	0,075251	0,072255	0,072255	0,072617	0,001187	0,001187	0,001187	0,229357	0,073564	0,073564	0,088673	0,088673	0,076284	0,081568	0,016855	0,016855	0,021741	0,065341	0,064029	0,080243	0,081568	0	0	0,002379	0,016814	0,07902	0,081568	0,085772	0,085772	0,078921	0,078921	0,072345	0,071215	0,071215	0,082895	0,081877	0,085989
FUS_12	0,001189	0,072436	0,072436	0,079219	0,079219	0,003571	0,024137	0,024137	0,024137	0,024137	0,024137	0,076571	0,076571	0,073564	0,073564	0,073933	0,002379	0,002379	0,002379	0,224495	0,074875	0,074875	0,090019	0,090019	0,077601	0,082895	0,018073	0,018073	0,022967	0,066655	0,065341	0,081568	0,082895	0,003571	0,003571	0,001189	0,01803	0,077699	0,080243	0,087109	0,087109	0,080243	0,080243	0,073656	0,072526	0,072526	0,084224	0,083209	0,08733
FUS_13	0,002379	0,071126	0,071126	0,077894	0,077894	0	0,022912	0,022912	0,022912	0,022912	0,022912	0,075251	0,075251	0,072255	0,072255	0,072617	0,001187	0,001187	0,001187	0,229357	0,073564	0,073564	0,088673	0,088673	0,076284	0,081568	0,016855	0,016855	0,021741	0,065341	0,064029	0,080243	0,081568	0	0	0,002379	0,016814	0,07902	0,081568	0,085772	0,085772	0,078921	0,078921	0,072345	0,071215	0,071215	0,082895	0,081877	0,085989
FUS_14	0,002379	0,071126	0,071126	0,077894	0,077894	0	0,022912	0,022912	0,022912	0,022912	0,022912	0,075251	0,075251	0,072255	0,072255	0,072617	0,001187	0,001187	0,001187	0,229357	0,073564	0,073564	0,088673	0,088673	0,076284	0,081568	0,016855	0,016855	0,021741	0,065341	0,064029	0,080243	0,081568	0	0	0,002379	0,016814	0,07902	0,081568	0,085772	0,085772	0,078921	0,078921	0,072345	0,071215	0,071215	0,082895	0,081877	0,085989
FUS_15	0,002379	0,071126	0,071126	0,077894	0,077894	0	0,022912	0,022912	0,022912	0,022912	0,022912	0,075251	0,075251	0,072255	0,072255	0,072617	0,001187	0,001187	0,001187	0,229357	0,073564	0,073564	0,088673	0,088673	0,076284	0,081568	0,016855	0,016855	0,021741	0,065341	0,064029	0,080243	0,081568	0	0	0,002379	0,016814	0,07902	0,081568	0,085772	0,085772	0,078921	0,078921	0,072345	0,071215	0,071215	0,082895	0,081877	0,085989
FUS_16	0,001189	0,072436	0,072436	0,079219	0,079219	0,003571	0,024137	0,024137	0,024137	0,024137	0,024137	0,076571	0,076571	0,073564	0,073564	0,073933	0,002379	0,002379	0,002379	0,224495	0,074875	0,074875	0,090019	0,090019	0,077601	0,082895	0,018073	0,018073	0,022967	0,066655	0,065341	0,081568	0,082895	0,003571	0,003571	0,001189	0,01803	0,077699	0,080243	0,087109	0,087109	0,080243	0,080243	0,073656	0,072526	0,072526	0,084224	0,083209	0,08733
FUS_18	0,001189	0,072436	0,072436	0,079219	0,079219	0,003571	0,024137	0,024137	0,024137	0,024137	0,024137	0,076571	0,076571	0,073564	0,073564	0,073933	0,002379	0,002379	0,002379	0,224495	0,074875	0,074875	0,090019	0,090019	0,077601	0,082895	0,018073	0,018073	0,022967	0,066655	0,065341	0,081568	0,082895	0,003571	0,003571	0,001189	0,01803	0,077699	0,080243	0,087109	0,087109	0,080243	0,080243	0,073656	0,072526	0,072526	0,084224	0,083209	0,08733
FUS_19	0,001189	0,072436	0,072436	0,079219	0,079219	0,003571	0,024137	0,024137	0,024137	0,024137	0,024137	0,076571	0,076571	0,073564	0,073564	0,073933	0,002379	0,002379	0,002379	0,224495	0,074875	0,074875	0,090019	0,090019	0,077601	0,082895	0,018073	0,018073	0,022967	0,066655	0,065341	0,081568	0,082895	0,003571	0,003571	0,001189	0,01803	0,077699	0,080243	0,087109	0,087109	0,080243	0,080243	0,073656	0,072526	0,072526	0,084224	0,083209	0,08733
FUS_21	0,002379	0,071126	0,071126	0,077894	0,077894	0	0,022912	0,022912	0,022912	0,022912	0,022912	0,075251	0,075251	0,072255	0,072255	0,072617	0,001187	0,001187	0,001187	0,229357	0,073564	0,073564	0,088673	0,088673	0,076284	0,081568	0,016855	0,016855	0,021741	0,065341	0,064029	0,080243	0,081568	0	0	0,002379	0,016814	0,07902	0,081568	0,085772	0,085772	0,078921	0,078921	0,072345	0,071215	0,071215	0,082895	0,081877	0,085989
FUS_22	0	0,071126	0,071126	0,077894	0,077894	0,002379	0,022912	0,022912	0,022912	0,022912	0,022912	0,075251	0,075251	0,072255	0,072255	0,072617	0,003571	0,003571	0,003571	0,226112	0,073564	0,073564	0,088673	0,088673	0,076284	0,081568	0,016855	0,016855	0,021741	0,065341	0,064029	0,080243	0,081568	0,002379	0,002379	0	0,016814	0,07902	0,081568	0,085772	0,085772	0,078921	0,078921	0,072345	0,071215	0,071215	0,082895	0,081877	0,085989
FUS_23	0,002379	0,071126	0,071126	0,077894	0,077894	0	0,022912	0,022912	0,022912	0,022912	0,022912	0,075251	0,075251	0,072255	0,072255	0,072617	0,001187	0,001187	0,001187	0,229357	0,073564	0,073564	0,088673	0,088673	0,076284	0,081568	0,016855	0,016855	0,021741	0,065341	0,064029	0,080243	0,081568	0	0	0,002379	0,016814	0,07902	0,081568	0,085772	0,085772	0,078921	0,078921	0,072345	0,071215	0,071215	0,082895	0,081877	0,085989
FUS_24	0,002379	0,071126	0,071126	0,077894	0,077894	0	0,022912	0,022912	0,022912	0,022912	0,022912	0,075251	0,075251	0,072255	0,072255	0,072617	0,001187	0,001187	0,001187	0,229357	0,073564	0,073564	0,088673	0,088673	0,076284	0,081568	0,016855	0,016855	0,021741	0,065341	0,064029	0,080243	0,081568	0	0	0,002379	0,016814	0,07902	0,081568	0,085772	0,085772	0,078921	0,078921	0,072345	0,071215	0,071215	0,082895	0,081877	0,085989
FUS_25	0,004766	0,071126	0,071126	0,076571	0,076571	0,004766	0,025365	0,025365	0,025365	0,025365	0,025365	0,075063	0,075063	0,070772	0,070772	0,071126	0,005962	0,005962	0,005962	0,22387	0,072075	0,072075	0,08733	0,08733	0,078921	0,081568	0,01803	0,01803	0,022912	0,063868	0,062562	0,080243	0,081568	0,004766	0,004766	0,004766	0,019247	0,07902	0,081568	0,084437	0,084437	0,076284	0,076284	0,069731	0,071215	0,071215	0,082687	0,080547	0,08465
Ti3	0,003571	0,072436	0,072436	0,079219	0,079219	0,001187	0,024137	0,024137	0,024137	0,024137	0,024137	0,076571	0,076571	0,073564	0,073564	0,073933	0	0	0	0,227733	0,074875	0,074875	0,090019	0,090019	0,077601	0,082895	0,018073	0,018073	0,022967	0,066655	0,065341	0,081568	0,082895	0,001187	0,001187	0,003571	0,01803	0,077699	0,080243	0,087109	0,087109	0,080243	0,080243	0,073656	0,072526	0,072526	0,084224	0,083209	0,08733
Ti17	0,003571	0,072436	0,072436	0,079219	0,079219	0,001187	0,024137	0,024137	0,024137	0,024137	0,024137	0,076571	0,076571	0,073564	0,073564	0,073933	0	0	0	0,227733	0,074875	0,074875	0,090019	0,090019	0,077601	0,082895	0,018073	0,018073	0,022967	0,066655	0,065341	0,081568	0,082895	0,001187	0,001187	0,003571	0,01803	0,077699	0,080243	0,087109	0,087109	0,080243	0,080243	0,073656	0,072526	0,072526	0,084224	0,083209	0,08733
Hzk18	0,003571	0,072436	0,072436	0,079219	0,079219	0,001187	0,024137	0,024137	0,024137	0,024137	0,024137	0,076571	0,076571	0,073564	0,073564	0,073933	0	0	0	0,227733	0,074875	0,074875	0,090019	0,090019	0,077601	0,082895	0,018073	0,018073	0,022967	0,066655	0,065341	0,081568	0,082895	0,001187	0,001187	0,003571	0,01803	0,077699	0,080243	0,087109	0,087109	0,080243	0,080243	0,073656	0,072526	0,072526	0,084224	0,083209	0,08733
Hzk28	0,003571	0,072436	0,072436	0,079219	0,079219	0,001187	0,024137	0,024137	0,024137	0,024137	0,024137	0,076571	0,076571	0,073564	0,073564	0,073933	0	0	0	0,227733	0,074875	0,074875	0,090019	0,090019	0,077601	0,082895	0,018073	0,018073	0,022967	0,066655	0,065341	0,081568	0,082895	0,001187	0,001187	0,003571	0,01803	0,077699	0,080243	0,087109	0,087109	0,080243	0,080243	0,073656	0,072526	0,072526	0,084224	0,083209	0,08733
Fusarium_sp_PT	0,001189	0,072436	0,072436	0,079219	0,079219	0,003571	0,024137	0,024137	0,024137	0,024137	0,024137	0,076571	0,076571	0,073564	0,073564	0,073933	0,002379	0,002379	0,002379	0,224495	0,074875	0,074875	0,090019	0,090019	0,077601	0,082895	0,018073	0,018073	0,022967	0,066655	0,065341	0,081568	0,082895	0,003571	0,003571	0,001189	0,01803	0,077699	0,080243	0,087109	0,087109	0,080243	0,080243	0,073656	0,072526	0,072526	0,084224	0,083209	0,08733
FTSC_8_NRRL52722	0,066073	0,03048	0,029236	0,038076	0,038076	0,066073	0,064771	0,064771	0,064771	0,064771	0,064771	0,029236	0,029236	0,012	0,012	0,026756	0,067377	0,067377	0,067377	0,220656	0,025426	0,025426	0,044457	0,044457	0,029236	0,032972	0,064771	0,064771	0,069992	0,024492	0,023248	0,03048	0,031725	0,066073	0,066073	0,066073	0,067377	0,031725	0,032972	0,045674	0,045674	0,031725	0,031725	0,024284	0,02555	0,028029	0,037844	0,036817	0,04065
F_torulosum_NRRL52772	0,073933	0,035473	0,034222	0,044403	0,044403	0,073933	0,068684	0,068684	0,068684	0,068684	0,068684	0,032972	0,032972	0,021741	0,021741	0,029236	0,075251	0,075251	0,075251	0,225482	0,031609	0,031609	0,050846	0,050846	0,037983	0,036727	0,071304	0,071304	0,076571	0,028236	0,026986	0,035473	0,036727	0,073933	0,073933	0,073933	0,075251	0,035473	0,036727	0,052066	0,052066	0,031725	0,031725	0,026756	0,030517	0,033013	0,040352	0,043133	0,047006
F_torulosum_NRRL36226	0,075346	0,036772	0,035517	0,045731	0,045731	0,075346	0,07008	0,07008	0,07008	0,07008	0,07008	0,034222	0,034222	0,022995	0,022995	0,03048	0,076668	0,076668	0,076668	0,227097	0,032892	0,032892	0,05213	0,05213	0,039289	0,038029	0,072708	0,072708	0,077992	0,02827	0,027019	0,036772	0,038029	0,075346	0,075346	0,075346	0,076668	0,036772	0,038029	0,053417	0,053417	0,033013	0,033013	0,028029	0,031803	0,034306	0,04166	0,044457	0,048284
FTSC_21_NRRL39824	0,082292	0,035604	0,035604	0,013307	0,013307	0,082292	0,080955	0,080955	0,080955	0,080955	0,080955	0,047123	0,047123	0,048284	0,048284	0,044568	0,083631	0,083631	0,083631	0,227064	0,033094	0,033094	0,029344	0,029344	0,04065	0,043186	0,083737	0,083737	0,089126	0,042441	0,041157	0,04065	0,041917	0,082292	0,082292	0,082292	0,086317	0,036862	0,038123	0,021899	0,021899	0,043186	0,043186	0,038123	0,0407	0,041969	0,041917	0,025612	0,029344
[truncated: 32 more columns]
